# Supplementary material for: The Social Context of Pregnancy, Respectful Maternity Care, Biomarkers of Weathering, and Postpartum Mental Health Inequities: A Scoping Review
Source: Int J Environ Res Public Health. 2024 Apr 15;21(4):480. doi: 10.3390/ijerph21040480 (PMC11049830; doi:10.3390/ijerph21040480)
Supplement: Supplementary file 1 [file ijerph-21-00480-s001.zip]

Archive with 1 entries (1 files):
- ijerph-2935727-supplementary.pdf
